# Supplementary material for: Radon-220 diffusion from 224Ra-labeled calcium carbonate microparticles: Some implications for radiotherapeutic use
Source: PLoS One. 2021 Mar 4;16(3):e0248133. doi: 10.1371/journal.pone.0248133 (PMC7932545; doi:10.1371/journal.pone.0248133)
Supplement: S1 File — (XLSX) [file pone.0248133.s001.xlsx]

## Sheet: Figure 3
Figure 3
		224RaCl2	Surface labeled CaCO3-MP	Inclusion labeled CaCO3-MP
	% 220Rn release	0.678968	0.408597	0.440775
		0.702184	0.500193	0.308632
		0.816861	0.438438	0.406512

## Sheet: Figure 4
Figure 4
		% Detected 212Pb due to 220Rn emanation from liquid sources
	Volume (µL)	224RaCl2					Surface labeled PAA-CaCO3-MP
	5	0.153971	0.119507
	10	0.0457006	0.0349239				0.00184009	0.00322751
	50	0.0114481	0.0190072	0.00975455	0.0157322	0.0106846
	100	0.00943051	0.0102689				0.000519455	0.000519687
	300	0.00511114	0.0045007				0.000529026
	1000	0.00242851					0.000545957	0.000578849
		Italics = LOQ corrected
		Measured with a different instrument (Ortec detector with 3x3 inch Scionix NaI crystal) and energy window setting than the remaining data, because of unavailability of the Hidex Automatic Gamma Counter at time of the experiment.

## Sheet: Figure 5
Figure 5
	CaCO3 microparticle concentration in mg/mL	% 212Pb adsorbed onto CaCO3 microparticles
	0.1	0.219179	0.183332	0.260568	0.254931
	0.3	0.46772	0.47146	0.582196	0.555587
	1	0.77582	0.766329	0.828388	0.829685
	2	0.691705	0.771728	0.588295	0.607762	0.749912	0.744531	0.868047	0.801037	0.900035	0.906598
	7	0.438131	0.862692	0.631249	0.636661	0.780669	0.78962	0.938116	0.929902	0.9623	0.961707
	13	0.902722	0.918055	0.635019	0.637564	0.795252	0.791202
	20	0.828359	0.893199	0.631644	0.639121	0.807189	0.799768
	50	0.789705	0.691027	0.623487	0.643075	0.856609	0.847809

## Sheet: Figure 6
Figure 6		Time to event: 1 = Euthanasia, 0 = censored
	Days after cell inoculation	0,9 % NaCl	PAA-CaCO3-MPs	Surface labeled 224Ra-CaCO3-MPs	Inclusion labeled 224Ra-CaCO3-MPs	Surface labeled 224Ra-PAA-CaCO3-MPs	Inclusion labeled 224Ra-PAA-CaCO3-MPs
	16	1
	16	1
	17	1
	16	1
	17	1
	17	1
	17	1
	16		1
	16		1
	17		1
	15		1
	29			1
	111			0
	24			1
	37			1
	37			1
	29				1
	23				1
	35				1
	28				1
	30				1
	30				1
	30				1
	30				1
	26					1
	111					0
	30					1
	27					1
	30					1
	26					1
	29					1
	24					1
	21						1
	20						1
	23						1
	21						1
	19						1
	93						1
	20						1
	21						1

## Sheet: Figure S1
Figure S1
		% Detected 212Pb due to 220Rn emanation from liquid sources
	Volume (µL)	224RaCl2		Surface labeled PAA-CaCO3-MP
A, 3 days	10	0.0583205	0.0433166	0.00266208	0.00580409
	100	0.00963314	0.0105902	0.000740736	0.000744925
	300	0.00759434	0.00646216	0.00065646	0.000755955
	1000	0.00714724	0.004998	0.000789044	0.000831798
B, 7 days	10	0.0569201	0.049114	0.00382442	0.0093204
	100	0.0112296	0.0110374	0.00157504	0.00157323
	300	0.00660074	0.0079723	0.00138946	0.00159839
	1000			0.00167798	0.00176049
				Italics = LOQ corrected
